# Supplementary material for: Apex Resection in Zebrafish (Danio rerio) as a Model of Heart Regeneration: A Video-Assisted Guide
Source: Int J Mol Sci. 2021 May 30;22(11):5865. doi: 10.3390/ijms22115865 (PMC8199168; doi:10.3390/ijms22115865)
Supplement: Supplementary file 1 [file ijms-22-05865-s001.zip]

Archive with 4 entries (4 files):
- Recovery.3gp
- S1 - Anesthesia.3gp
- S2 - AR.3gp
- S3 - Sham.3gp
